# Supplementary material for: Prevalence of Hearing Impairment by Age: 2nd to 10th Decades of Life
Source: Biomedicines. 2022 Jun 17;10(6):1431. doi: 10.3390/biomedicines10061431 (PMC9220865; doi:10.3390/biomedicines10061431)
Supplement: Supplementary file 1 [file biomedicines-10-01431-s001.zip]

Archive with 1 entries (1 files):
- biomedicines-1739122-supplementary.xlsx
