# Supplementary material for: Prevalence of Hearing Impairment by Age: 2nd to 10th Decades of Life
Source: Biomedicines. 2022 Jun 17;10(6):1431. doi: 10.3390/biomedicines10061431 (PMC9220865; doi:10.3390/biomedicines10061431)
Supplement: Supplementary file 1 [file biomedicines-10-01431-s001.zip › biomedicines-1739122-supplementary.xlsx]

## Sheet: TableS1
Age (years)	Gender	Median (dBHL)	IQR (dBHL)	p-value	Effect size |r|		WHO grade0 no impairment	WHO grade1 slight impairment	WHO grade2 moderate impairment	WHO grade3 severe impairment	WHO grade4 profound impairment including deafness	Total
							N (%)	N (%)	N (%)	N (%)	N (%)	N
10-19	male	8.1	5.0, 26.9	0.12	0.05		301 (74.3)	19 (4.7)	23 (5.7)	31 (7.7)	31 (7.7)	405
	female	8.1	5.0, 17.7				410 (77.4)	40 (7.5)	29 (5.5)	18 (3.4)	33 (6.2)	530
20-29	male	9.4	6.3, 13.8	<0.0001	0.16		434 (83.3)	22 (4.2)	23 (4.4)	18 (3.5)	24 (4.6)	521
	female	7.5	5.0, 10.6				946 (90.7)	37 (3.5)	25 (2.4)	8 (0.8)	27 (2.6)	1043
30-39	male	10	6.9, 14.4	<0.0001	0.17		775 (89.3)	36 (4.1)	31 (3.6)	8 (0.9)	18 (2.1)	868
	female	8.1	5.6, 11.3				1433 (93.2)	40 (2.6)	33 (2.1)	11 (0.7)	20 (1.3)	1537
40-49	male	12.5	8.8, 18.8	<0.0001	0.23		923 (86.4)	89 (8.3)	26 (2.4)	12 (1.1)	18 (1.7)	1068
	female	9.4	6.8, 13.1				1608 (92.5)	74 (4.3)	35 (2.0)	8 (0.5)	14 (0.8)	1739
50-54	male	15	10.6, 21.9	<0.0001	0.19		498 (82.6)	71 (11.8)	18 (3.0)	8 (1.3)	8 (1.3)	603
	female	11.9	8.8. 17.5				860 (87.8)	65 (6.6)	35 (3.6)	12 (1.2)	7 (0.7)	979
55-59	male	18.1	13.1, 25.0	<0.0001	0.2		500 (75.3)	105 (15.8)	33 (5.0)	18 (2.7)	8 (1.2)	664
	female	14.4	10.0, 21.3				886 (83.0)	128 (12.0)	37 (3.5)	12 (1.1)	5 (0.5)	1068
60-64	male	21.9	15.6, 30.0	<0.0001	0.21		518 (62.1)	228 (27.3)	61 (7.3)	13 (1.6)	14 (1.7)	834
	female	16.9	11.9, 25.0				940 (75.6)	223 (17.9)	54 (4.3)	18 (1.4)	9 (0.7)	1244
65-69	male	25	17.5, 35.6	<0.0001	0.14		470 (50.4)	297 (31.8)	136 (14.6)	21 (2.3)	9 (1.0)	933
	female	21.3	14.4, 31.3				893 (61.8)	365 (25.2)	148 (10.2)	33 (2.3)	7 (0.5)	1446
70-74	male	31.9	21.3, 43.2	<0.0001	0.12		337 (34.0)	352 (35.6)	228 (23.0)	61 (6.2)	12 (1.2)	990
	female	27.5	18.8. 38.1				694 (44.4)	526 (33.7)	275 (17.6)	38 (2.4)	30 (1.9)	1563
75-79	male	36.9	26.9, 48.6	0.0001	0.08		215 (22.2)	342 (35.3)	324 (33.4)	69 (7.1)	19 (2.0)	969
	female	34.4	24.4, 45.0				406 (27.0)	552 (36.8)	444 (29.6)	69 (4.6)	31 (2.1)	1502
80-84	male	44.4	33.1, 53.8	0.013	0.06		85 (12.2)	188 (27.1)	331 (47.6)	82 (11.8)	9 (1.3)	695
	female	42.5	31.9, 51.3				160 (13.6)	359 (30.4)	532 (45.1)	109 (9.2)	20 (1.7)	1180
85-89	male	50.6	42.5, 58.1	0.18	0.04		17 (4.4)	62 (16.0)	229 (59.2)	66 (17.1)	13 (3.4)	387
	female	49.4	40.6, 57.5				28 (4.0)	139 (19.9)	396 (56.7)	119 (17.0)	17 (2.4)	699
90-99	male	58.5	51.7, 67.3	0.13	0.08		2 (1.4)	1 (0.7)	78 (55.3)	51 (36.2)	9 (6.4)	141
	female	56.9	48.5, 65.6				2 (0.8)	22 (8.7)	125 (49.6)	91 (36.1)	12 (4.8)	252
	Table S1
	Distribution of simple arithmetic average classified by the classification of WHO

## Sheet: TableS2
		Japan Audiological Society					Japanese Health Insurance Act
Age (years)	gender	no hearing loss	mild hearing loss	moderate hearing loss	severe hearing loss		severe hearing loss
		N (%)	N (%)	N (%)	N (%)		N (%)
10-19	male	301 (74.3)	19 (4.7)	46 (11.4)	39 (9.6)		63 (15.6)
	female	409 (77.2)	40 (7.5)	38 (7.2)	43 (8.1)		51 (9.6)
20-29	male	432 (82.9)	24 (4.6)	33 (6.3)	32 (6.1)		42 (8.1)
	female	944 (90.5)	39 (3.7)	31 (3.0)	29 (2.8)		35 (3.4)
30-39	male	774 (89.2)	36 (4.1)	39 (4.5)	19 (2.2)		26 (3.0)
	female	1429 (93.0)	44 (2.9)	38 (2.5)	26 (1.7)		33 (2.1)
40-49	male	915 (85.7)	96 (9.0)	35 (3.3)	22 (2.1)		30 (2.8)
	female	1607 (92.4)	75 (4.3)	40 (2.3)	17 (1.0)		23 (1.3)
50-54	male	492 (81.6)	74 (12.3)	26 (4.3)	11 (1.8)		17 (2.8)
	female	853 (87.1)	71 (7.3)	44 (4.5)	11 (1.1)		19 (1.9)
55-59	male	491 (73.9)	114 (17.2)	42 (6.3)	17 (2.6)		26 (3.9)
	female	877 (82.1)	137 (12.8)	47 (4.4)	7 (0.7)		17 (1.6)
60-64	male	504 (60.4)	239 (28.7)	74 (8.9)	17 (2.0)		27 (3.2)
	female	923 (74.2)	238 (19.1)	68 (5.5)	15 (1.2)		27 (2.2)
65-69	male	459 (49.2)	303 (32.5)	155 (16.6)	16 (1.7)		32 (3.4)
	female	870 (60.2)	385 (26.6)	169 (11.7)	22 (1.5)		43 (3.0)
70-74	male	325 (32.8)	356 (36.0)	279 (28.2)	30 (3.0)		73 (7.4)
	female	675 (43.2)	531 (34.0)	319 (20.4)	38 (2.4)		70 (4.5)
75-79	male	212 (21.9)	337 (34.8)	381 (39.3)	39 (4.0)		93 (9.6)
	female	382 (25.4)	556 (37.0)	511 (34.0)	53 (3.5)		103 (6.9)
80-84	male	79 (11.4)	187 (26.9)	398 (57.3)	31 (4.5)		98 (14.1)
	female	150 (12.7)	359 (30.4)	620 (52.5)	51 (4.3)		139 (11.8)
85-89	male	15 (3.9)	61 (15.8)	283 (73.1)	28 (7.2)		81 (20.9)
	female	26 (3.7)	135 (19.3)	489 (70.0)	49 (7.0)		141 (20.2)
90-99	male	2 (1.4)	1 (0.7)	107 (75.9)	31 (22.0)		61 (43.3)
	female	2 (0.8)	22 (8.7)	187 (74.2)	41 (16.3)		104 (41.3)
	Table S2
	Distribution of simple arithmetic average classified by the classification of Japan Audiological Society and Japanese Health Insurance Act.

## Sheet: TableS3
		Japan Audiological Society					Japanese Health Insurance Act
Age (years)	gender	no hearing loss	mild hearing loss	moderate hearing loss	severe hearing loss		severe hearing loss
		N (%)	N (%)	N (%)	N (%)		N (%)
10-19	male	305 (75.3)	20 (4.9)	34 (8.4)	46 (11.4)		62 (15.3)
	female	416 (78.5)	35 (6.6)	35 (6.6)	44 (8.3)		52 (9.8)
20-29	male	440 (84.5)	19 (3.6)	26 (5.0)	36 (6.9)		43 (8.3)
	female	950 (91.1)	38 (3.6)	24 (2.3)	31 (3.0)		35 (3.4)
30-39	male	783 (90.2)	29 (3.3)	36 (4.1)	20 (2.3)		24 (2.8)
	female	1436 (93.4)	36 (2.3)	39 (2.5)	26 (1.7)		32 (2.1)
40-49	male	940 (88.0)	70 (6.6)	37 (3.5)	21 (2.0)		27 (2.5)
	female	1619 (93.1)	65 (3.7)	38 (2.2)	17 (1.0)		21 (1.2)
50-54	male	515 (85.4)	52 (8.6)	25 (4.1)	11 (1.8)		15 (2.5)
	female	860 (87.8)	72 (7.4)	38 (3.9)	9 (0.9)		18 (1.8)
55-59	male	553 (83.3)	61 (9.2)	35 (5.3)	15 (2.3)		25 (3.8)
	female	897 (84.0)	119 (11.1)	45 (4.2)	7 (0.7)		17 (1.6)
60-64	male	627 (75.2)	137 (16.4)	53 (6.4)	17 (2.0)		24 (2.9)
	female	964 (77.5)	198 (15.9)	68 (5.5)	14 (1.1)		25 (2.0)
65-69	male	585 (62.7)	221 (23.7)	114 (12.2)	13 (1.4)		27 (2.9)
	female	940 (65.0)	329 (22.8)	158 (10.9)	19 (1.3)		39 (2.7)
70-74	male	449 (45.4)	303 (30.6)	210 (21.2)	28 (2.8)		62 (6.3)
	female	754 (48.2)	507 (32.4)	266 (17.0)	36 (2.3)		60 (3.8)
75-79	male	313 (32.3)	316 (32.6)	308 (31.8)	32 (3.3)		70 (7.2)
	female	469 (31.2)	547 (36.4)	439 (29.2)	47 (3.1)		88 (5.9)
80-84	male	123 (17.7)	219 (31.5)	326 (46.9)	27 (3.9)		65 (9.4)
	female	200 (16.9)	382 (32.4)	557 (47.2)	41 (3.5)		108 (9.2)
85-89	male	25 (6.5)	88 (22.7)	251 (64.9)	23 (5.9)		61 (15.8)
	female	51 (7.3)	161 (23.0)	445 (63.7)	42 (6.0)		119 (17.0)
90-99	male	2 (1.4)	10 (22.7)	108 (64.9)	21 (5.9)		46 (32.6)
	female	5 (2.0)	26 (10.3)	188 (74.6)	33 (13.1)		93 (36.9)
	Table S3
	Distribution of 1000Hz weighted average classified by the classification of Japan Audiological Society and Japanese Health Insurance Act.

## Sheet: TableS4
		Japan Audiological Society					Japanese Health Insurance Act
Age (years)	gender	no hearing loss	mild hearing loss	moderate hearing loss	severe hearing loss		severe hearing loss
		N (%)	N (%)	N (%)	N (%)		N (%)
10-19	male	302 (74.6)	18 (4.4)	44 (10.9)	41 (10.1)		63 (15.6)
	female	410 (77.4)	37 (7.0)	39 (7.4)	44 (8.3)		51 (9.6)
20-29	male	436 (83.7)	20 (3.8)	33 (6.3)	32 (6.1)		43 (8.3)
	female	947 (90.8)	36 (3.5)	30 (2.9)	30 (2.9)		35 (3.4)
30-39	male	775 (89.3)	35 (4.0)	39 (4.5)	19 (2.2)		27 (3.1)
	female	1431 (93.1)	41 (2.7)	39 (2.5)	26 (1.7)		33 (2.1)
40-49	male	919 (86.0)	88 (8.2)	38 (3.6)	23 (2.2)		30 (2.8)
	female	1605 (92.3)	74 (4.3)	43 (2.5)	17 (1.0)		23 (1.3)
50-54	male	497 (82.4)	69 (11.4)	25 (4.1)	12 (2.0)		17 (2.8)
	female	855 (87.3)	68 (6.9)	45 (4.6)	11 (1.1)		19 (1.9)
55-59	male	508 (76.5)	96 (14.5)	44 (6.6)	16 (2.4)		27 (4.1)
	female	875 (81.9)	137 (12.8)	50 (4.7)	6 (0.6)		17 (1.6)
60-64	male	531 (63.7)	212 (25.4)	74 (8.9)	17 (2.0)		28 (3.4)
	female	928 (74.6)	228 (18.3)	72 (5.8)	16 (1.3)		25 (2.0)
65-69	male	475 (50.9)	293 (31.4)	149 (16.0)	16 (1.7)		31 (3.3)
	female	882 (61.0)	373 (25.8)	169 (11.7)	22 (1.5)		41 (2.8)
70-74	male	345 (34.8)	335 (33.8)	278 (28.1)	32 (3.2)		75 (7.6)
	female	683 (43.7)	527 (33.7)	316 (20.2)	37 (2.4)		69 (4.4)
75-79	male	229 (23.6)	320 (33.0)	380 (39.2)	40 (4.1)		93 (9.6)
	female	395 (26.3)	546 (36.4)	510 (34.0)	51 (3.4)		101 (6.7)
80-84	male	91 (13.1)	177 (25.5)	396 (57.0)	31 (4.5)		97 (14.0)
	female	153 (13.0)	360 (30.5)	622 (52.7)	45 (3.8)		132 (11.2)
85-89	male	17 (4.4)	62 (16.0)	277 (71.6)	31 (8.0)		78 (20.2)
	female	33 (4.7)	134 (19.2)	484 (69.2)	48 (6.9)		137 (19.6)
90-99	male	2 (1.4)	3 (2.1)	108 (76.6)	28 (19.9)		61 (43.3)
	female	2 (0.8)	22 (8.7)	190 (75.4)	38 (15.1)		102 (40.5)
	Table S4
	Distribution of middle range weighted average classified by the classification of Japan Audiological Society and Japanese Health Insurance Act.
